# Supplementary material for: Primary Invasive Vaginal Carcinoma Associated with Complete Utero-Vaginal Prolapse: A Case Report and Literature Review
Source: J Clin Med. 2025 Jun 30;14(13):4622. doi: 10.3390/jcm14134622 (PMC12250043; doi:10.3390/jcm14134622)
Supplement: Supplementary file 1 [file jcm-14-04622-s001.zip]

Archive with 2 entries (2 files):
- Supplementary Material S1..pdf
- Supplementary Material S2..pdf
